# Supplementary material for: Loss of iron triggers PINK1/Parkin-independent mitophagy
Source: EMBO Rep. 2013 Nov 1;14(12):1127–35. doi: 10.1038/embor.2013.168 (PMC3981094; doi:10.1038/embor.2013.168)
Supplement: Source data for Figure 4g [file embor2013168df4g.xls]

## Sheet: Figure 1C
	% cells undergoing mitophagy
Replicate	Control	Rotenone	Antimycin A	Oligomycin	Oligomycin + Antimycin A	Valinomycin	CCCP	FCCP	DNP	Citrinin	L-BSO	Nicotinamide	Selenite	DFP	A-769662	KU-0063794	Rapamycin	EBSS
1	4.7619	6.66667	4.25532	11.0294	34.6591	23.3333	18.9055	2.22222	4.90196	7.25807	5.7971	4.13223	5.7554	51.1628	3.97351	7.0922	4.61538	23.2143
2	2.89855	0.952381	3.57143	6.61765	41.3793	29.2453	19.6078	12.987	4.08163	3.10078	4.46429	3.52423	8.72483	34.3374	4.29448	7.64331	1.01523	18.0851
3	1.76471	7.29927	9.03614	24.8408	24.7573	16.4706	21.25	10.4651	11.9497	7.2165	6.84931	11.0429	3.7037	36.6906	3.20513	4.44444	0.806452	13.7931
4								6.27803						44.7154
Mean	3.14172	4.97277	5.62096	14.1626	33.5986	23.0164	19.9211	7.98809	6.97776	5.85845	5.70357	6.23313	6.06131	41.7266	3.82437	6.39332	2.14569	18.3642
SD	1.51332	3.4961	2.97733	9.50701	8.36161	6.39324	1.20325	4.73619	4.32531	2.3883	1.19526	4.17649	2.5245	7.70144	0.559779	1.71012	2.14137	4.71679
SEM	0.873718	2.01847	1.71896	5.48887	4.82758	3.69114	0.694696	2.36809	2.49722	1.37889	0.690085	2.4113	1.45752	3.85072	0.323189	0.987339	1.23632	2.72324
p value		0.8385	0.6551	0.007	<0.0001	0.47	<0.0001	0.0002	0.3662	0.5829	0.5492	0.57	0.4127	<0.0001	0.9407	0.4218	0.955	0.0004

## Sheet: Figure 1E
% cells undergoing mitophagy
Replicate	Control	Control + Baf	DFP	Control	DFP + iron	DFO	DFO + Baf
1	8.33333	3.27869	38.1679	10.4478	12.6984	37.3913	4.41176
2	5.78947	5.10204	52.4475	7.82609	10.2273	21.5569	2.46914
3	7.14286	1.40187	45.7627	5.1948	14.7059	23.6842	1.5748
Mean	7.08855	3.26087	45.4594	7.82288	12.5439	27.5441	2.81857
SD	1.2728	1.85015	7.14464	2.62648	2.2433	8.59397	1.4504
SEM	0.734851	1.06818	4.12496	1.5164	1.29517	4.96173	0.83739
P-value		0.3188	<0.0001	0.8457	0.1628	<0.0001	0.2682

## Sheet: Figure 1G
Western	Transferrin Receptor/tubulin
	Control	1000uM DFP	250uM DFP	100uM DFP	DFO
1	0.305548	1.07169	0.885254	0.46672	0.753668
2	0.16687	1.22302	0.729878	0.39986	1.15918
3	0.113899	1.46551	0.598594	0.463192	0.399238
Mean	0.195439	1.25341	0.737909	0.443257	0.770695
SD	0.0989671	0.198664	0.143499	0.0376249	0.380257
SEM	0.0571387	0.114699	0.0828491	0.0217227	0.219541
P-value		<0.0001	0.0095	0.1748	0.0069
Mitophagy	% cells undergoing mitophagy
	Control	1000uM DFP	250uM DFP	100uM DFP	DFO
1	1.53846	46.0784	32.5581	9.35673	33.6538
2	3.9548	52.4194	29.9145	9.82143	14.8148
3	0.52356	51.5152	39.2	5.26316	48.7805
4					41.3043
Mean	2.23918	51.9673	34.5573	7.54229	34.6384
SD	2.42625	0.639368	6.56582	3.22318	14.5874
SEM	1.4008	0.369139	3.79078	1.86091	7.2937
p-value		<0.0001	0.0005	0.3745	0.0003

## Sheet: Figure 2B and S2A
% LC3 structures co-localising with COXIVper cell
	1	2	3	Mean	SD	SEM	P-value
Control	12.5	2.77778	13.7897	9.68915	6.02006	3.47568
Control + Baf	10.0263	11.5278	10.4034	10.6525	0.781101	0.450969	0.8097
DFP	54.3949	46.9477	35.9841	45.7756	9.26119	5.34695	<0.0001
DFP + Baf	58.1523	57.4032	56.6506	57.402	0.750832	0.433493	<0.0001
EBSS	9.50794	13.1693	11.4074	11.3616	1.83112	1.0572	0.6767
EBSS + Baf	16.1359	12.6925	9.40298	12.7438	3.36674	1.94379	0.4503
Total No. LC3 puncta per cell
	1	2	3	Mean	SD	SEM	P-value
Control	1.96667	0.666667	1.56667	1.4	0.665833	0.384419
Control + Baf	7.03333	2.93333	3.93333	4.63333	2.13776	1.23423	0.0222
DFP	4.23333	4.96667	3.4	4.2	0.783865	0.452565	0.0423
DFP + Baf	15.9	13.8667	11.0333	13.6	2.44427	1.4112	<0.0001
EBSS	4.56667	3.8	3.43333	3.93333	0.578312	0.333888	0.0623
EBSS + Baf	11.0667	8.5	9.26667	9.61111	1.31755	0.760685	<0.0001

## Sheet: Figure 2D
Western blot quantitation
PDH
Replicate	Con	Con + B	DFP	DFP + B
1	100	109.553	43.236	68.6144
2	100	84.3601	35.6124	56.2631
3	100	84.0808	45.5321	76.7285
Mean	100	92.6645	41.4602	67.202
SD	0	14.6262	5.19281	10.3055
SEM	0	8.44443	2.99807	5.94991
Pvalue			2.6884e-06
Hsp60
Replicate	Con	Con + B	DFP	DFP + B
1	100	87.6281	47.6986	65.9206
2	100	62.8559	26.028	50.8776
3	100	82.3385	43.0319	76.4192
Mean	100	77.6075	38.9195	64.4058
SD	0	13.0461	11.4056	12.838
SEM	0	7.5322	6.58505	7.41203
P-value			0.000751369
Omi
Replicate	Con	Con + B	DFP	DFP + B
1	100	184.341	65.6827	243.682
2	100	65.1033	42.0067	109.915
3	100	102.298	55.1388	108.072
Mean	100	117.248	54.2761	153.889
SD	0	61.0083	11.8615	77.768
SEM	0	35.2232	6.84827	44.8994
P-value			0.00261572
Timm50
Replicate	Con	Con + B	DFP	DFP + B
1	100	117.114	48.2436	125.154
2	100	100.904	14.2937	81.2835
3	100	112.627	34.3691	50.514
Mean	100	110.215	32.3021	85.6507
SD	0	8.36964	17.0691	37.5114
SEM	0	4.83221	9.85483	21.6572
P-Value			0.0023521
MFN2
Replicate	Con	Con + B	DFP	DFP + B
1	100	94.6175	42.1201	58.1124
2	100	101.17	25.6924	30.3614
3	100	71.0878	53.5247	41.8666
Mean	100	88.9586	40.4457	43.4468
SD	0	15.8196	13.9915	13.9428
SEM	0	9.13344	8.07798	8.04987
P-value			0.00180399
BNIP3
Replicate	Con	Con + B	DFP	DFP + B
1	0	0	100	269.518
2	0	0	100	503.54
3	0	0	100	285.878
Mean	0	0	100	352.979
SD	0	0	0	130.647
SEM	0	0	0	75.4288
P-value				0.0284663

## Sheet: Figure 2E
	Citrate Synthase Activity
Replicate	Control	Control + Baf	DFP	DFP + Baf
1	171.788	163.239	92.6183	157.068
2	145.831	138.892	69.7825	138.903
3	157.426	180.005	84.3946	149.601
Mean	158.349	160.712	82.2651	148.524
SD	13.0033	20.6724	11.5659	9.13045
SEM	7.50744	11.9352	6.67756	5.27147
P-value		0.8442	0.0002	0.4233

## Sheet: Figure 2F
Citrate Synthase Activity
	Scrambled		ATG5		Beclin 1
Replicate	Control	DFP	Control	DFP	Control	DFP
1	251.662	120.294	245.615	178.83	171.79	198.169
2	232.29	120.527	228.057	221.346	203.907	172.112
3	280.127	136.782	243.636	227.075	236.385	215.488
Mean	254.693	125.868	239.102	209.084	204.027	195.256
SD	24.062	9.45247	9.61701	26.3569	32.2978	21.834
SEM	13.8922	5.45739	5.55238	15.2171	18.6471	12.6059
P-Value		0.000990792		0.137482		0.716633

## Sheet: Figure 2H
EM quantitation
		No. autophgosomal structures/50 cells
	Experiment	Control	DFP
	1	6	38
	2	8	33
	3	4	37
	Mean	6	36
	SD	2	2.64575
	SEM	1.1547	1.52753
	P value	6.16767e-07

## Sheet: Figure 3B
Oxygen Comsumption
		Replicate 1					Mean OCR (pmol/ug of protein/min)
		Control	4h DFP	8h DFP	24h DFP	Time (min)	Control	4h DFP	8h DFP	24h DFP
	0	14.8326	11.242	8.99066	2.00359	0	13.1371	10.3015	8.07444	1.85104
	8.5	15.9818	11.2498	8.98561	1.13745	8.5	13.9849	10.2626	7.93213	1.33508
	16.5	15.5875	11.4126	8.97362	1.42711	16.5	13.7782	10.36	7.8178	1.70507
	25	8.47436	6.25172	4.81567	0.779136	25	5.90533	4.37862	3.71048	0.938819
	33	5.30408	3.96214	3.85905	0.98587	33	4.67591	3.48872	3.25237	1.15451
	41.25	19.0176	11.9521	7.37034	0.564566	41.25	16.219	10.3496	6.93243	0.839305
	49	16.5391	10.958	6.89675	0.985741	49	14.1422	9.41934	6.50357	1.11848
	57.5	1.83569	1.55186	1.22279	-0.0916982	57.5	1.7452	1.36769	1.22816	0.480536
	66	1.97217	1.50262	1.21403	0.517077	66	1.97061	1.35558	1.23817	0.57074
		Replicate 2					SD
	0	10.5997	7.06493	5.94217	2.14284	0	2.23854	2.88378	1.85267	0.391071
	8.5	10.9066	7.1541	5.80967	1.12847	8.5	2.70494	2.75114	1.83813	0.350117
	16.5	10.7835	7.14025	5.53346	1.80646	16.5	2.61212	2.84356	1.97834	0.243632
	25	3.81518	2.64283	2.7417	1.07431	25	2.36621	1.80836	1.04369	0.149067
	33	3.59402	2.44641	2.39025	1.11132	33	0.940996	0.903927	0.766994	0.193884
	41.25	12.2681	7.76879	5.30946	1.03611	41.25	3.51922	2.25671	1.45433	0.245241
	49	10.7167	6.90448	4.92404	0.857337	49	3.04443	2.19601	1.42424	0.347095
	57.5	1.55037	1.05415	1.10121	0.734434	57.5	0.168871	0.272905	0.129718	0.496615
	66	1.65102	1.06298	0.980021	0.521453	66	0.318813	0.253397	0.271032	0.0891832
		Replicate 3					SEM
	0	13.9789	12.5977	9.29049	1.40668	0	1.29242	1.66495	1.06964	0.225785
	8.5	15.0664	12.384	9.00112	1.73933	8.5	1.5617	1.58837	1.06124	0.20214
	16.5	14.9635	12.5272	8.94632	1.88163	16.5	1.50811	1.64173	1.1422	0.140661
	25	5.42646	4.2413	3.57407	0.96301	25	1.36613	1.04406	0.602575	0.0860636
	33	5.12963	4.0576	3.50781	1.36635	33	0.543285	0.521882	0.442824	0.111939
	41.25	17.3714	11.3278	8.1175	0.91724	41.25	2.03182	1.30291	0.83966	0.14159
	49	15.1707	10.3955	7.68992	1.51235	49	1.7577	1.26787	0.822286	0.200395
	57.5	1.84955	1.49704	1.36048	0.798871	57.5	0.0974976	0.157562	0.0748928	0.286721
	66	2.28864	1.50113	1.52047	0.673688	66	0.184067	0.146299	0.15648	0.0514899

## Sheet: Figure 3C
ATP/ADP ratio
1	2	3	Mean	SD	SEM	P-value
14.3217	8.25003	6.2186	9.59676	4.21606	2.43414
12.7332	8.73872	5.10915	8.86036	3.81349	2.20172	0.833469
			Control	9.59676	2.43414
			DFP	8.86036	2.20172

[truncated: 14 more sheets: Figure 3D, Figure 3E and F, Figure 4B, Figure 4D, Figure 4E, Figure 4G, Figure 4I, Figure S1D, Figure S1E, Figure S1F, Figure S3A, Figure S3B, Figure S3D, Figure S4D]
